# Supplementary material for: The elemental defense effect of cadmium on Alternaria brassicicola in Brassica juncea
Source: BMC Plant Biol. 2022 Jan 5;22:17. doi: 10.1186/s12870-021-03398-4 (PMC8729108; doi:10.1186/s12870-021-03398-4)
Supplement: Supplementary file 1 — Additional file 1: Table S1. Functional annotation and classification of miRNA target genes. [file 12870_2021_3398_MOESM1_ESM.xlsx]

## Sheet: miRNA156
Functional annotation and classification of miRNA156 target gene
	Functional annotation of target genes						Target gene number					Percentage
1	squamosa promoter-binding-like protein						BjuA009830, BjuA014626, BjuA016527, BjuA023211, BjuA023212, BjuA025107, BjuA026639, BjuA034992, BjuA034993, BjuA041582, BjuA042935, BjuA042937, BjuA044504, BjuB001324, BjuB015862, BjuB017131, BjuB022355, BjuB027160, BjuB028873, BjuB033028, BjuB035929, BjuB036815, BjuB038789, BjuB043804, BjuB043805, BjuO001704, BjuO006225					0.491
2	scaffold						BjuA008246, BjuA014567, BjuA032568, BjuA040297, BjuO006642					0.09
3	conserved oligomeric Golgi complex subunit						BjuA039169, BjuA041816, BjuB015089, BjuB035692					0.073
4	uncharacterized						BjuB019078, BjuB008682, BjuA029993					0.055
5	rhomboid-like protein						BjuA043509, BjuO001453					0.036
6	reticulon-like protein						BjuB041445					0.018
7	methionine--tRNA ligase						BjuB022344					0.018
8	protein STRICTOSIDINE SYNTHASE-LIKE						BjuB010315					0.018
9	glucan 1,3-alpha-glucosidase						BjuA006698					0.018
10	pentatricopeptide repeat-containing protein						BjuA022786					0.018
11	TRANSPARENT TESTA 1 family isoform 2						BjuA034936					0.018
12	histone-lysine N-methyltransferase						BjuA043332					0.018
13	SNF1-related protein kinase regulatory subunit gamma-like						BjuA043603					0.018
14	serine/threonine-protein kinase						BjuB004669					0.018
15	protein STRICTOSIDINE SYNTHASE-LIKE						BjuB010315					0.018
16	oleracea caffeoylshikimate esterase						BjuB023128					0.018
17	FRIGIDA-like protein						BjuB032339					0.018
18	DNA topoisomerase 3-alpha						BjuB047551					0.018

## Sheet: miRNA397
Functional annotation and classification of miRNA397 target gene
	Functional annotation of target genes					Target gene number				Percentage
1	laccase					BjuA017134, BjuA018834, BjuA040849, BjuA042870, BjuB012583, BjuB015576, BjuB020220, BjuB026901, BjuB047992, BjuO013262				0.196
2	E3 ubiquitin-protein ligase					BjuA043479, BjuA044834, BjuB030197				0.059
3	protein CUP-SHAPED COTYLEDON					BjuB003409, BjuB003410, BjuB034572				0.059
4	glucan endo-1,3-beta-glucosidase					BjuA040721, BjuB045234, BjuO000309				0.059
5	scaffold					BjuO000099, BjuB020337, BjuA033562				0.059
6	uncharacterized					BjuA046947, BjuA025864				0.039
7	No significant similarity found					BjuB017379, BjuB047732				0.039
8	DExH-box ATP-dependent RNA helicase					BjuA010317, BjuB016283				0.039
9	glutamate receptor					BjuA029482, BjuB030336				0.039
10	Xaa-Pro aminopeptidase					BjuB040795, BjuA043789				0.039
11	callose synthase					BjuA026697, BjuB022339				0.039
12	eukaryotic translation initiation factor					BjuA030346, BjuB043481				0.039
13	mitochondrial Rho GTPase					BjuA011583				0.02
14	delta-1-pyrroline-5-carboxylate synthase					BjuA017229				0.02
15	boron transporter					BjuA017613				0.02
16	pentatricopeptide repeat-containing protein					BjuA035805				0.02
17	U-box domain-containing protein					BjuA044767				0.02
18	B3 domain-containing protein					BjuB046778				0.02
19	respiratory burst oxidase homolog protein					BjuB011752				0.02
20	mitogen-activated protein kinase kinase kinase					BjuB020868				0.02
21	elongation of fatty acids protein					BjuB023421				0.02
22	uridine kinase-like protein					BjuB039987				0.02
23	14 kDa proline-rich protein					BjuB017114				0.02
24	ER membrane protein complex subunit					BjuO003161				0.02
25	serpin-Z2-like					BjuA033262				0.02

## Sheet: miR398a and miRNA398bc
Functional annotation and classification of miRNA398a target gene
	Functional annotation of target genes					Target gene number				Percentage
1	60S ribosomal protein					BjuA036784, BjuB016075, BjuB047713				0.5
2	uncharacterized					BjuA035319, BjuB046490				0.333
3	O-glucosyltransferase rumi					BjuB021886				0.167
Functional annotation and classification of miRNA398bc target gene
	Functional annotation of target genes					Target gene number				Percentage
1	60S ribosomal protein					BjuA036784, BjuB016075, BjuB047713				0.5
2	uncharacterized					BjuA035319, BjuB046490				0.333
3	O-glucosyltransferase rumi					BjuB021886				0.167

## Sheet: miRNA408
Functional annotation and classification of miRNA408 target gene
	Functional annotation of target genes					Target gene number				Percentage
1	laccase					BjuA040925, BjuA047286, BjuB012750, BjuB044330, BjuO013211				0.357
2	L-ascorbate oxidase					BjuA022578, BjuO011398				0.143
3	receptor-like serine/threonine-protein kinase					BjuO009301				0.071
4	ABC transporter					BjuA031578				0.071
5	26S proteasome regulatory subunit					BjuA020949				0.071
6	rho GTPase-activating protein					BjuA041451				0.071
7	protein RETICULATA-RELATED					BjuA046728				0.071
8	basic blue protein					BjuB027419				0.071
9	scaffold					BjuA004997				0.071

## Sheet: miRNA395a
Functional annotation and classification of miRNA395a target gene
	Functional annotation of target genes					Target gene number				Percentage
1	ATP sulfurylase					BjuA007187, BjuA009485, BjuA012015, BjuA016379, BjuA016589, BjuA019672, BjuA025085, BjuA025318, BjuA026331, BjuA031175, BjuA038686, BjuA042257, BjuB008192, BjuB010797, BjuB026321, BjuB031943, BjuB036839, BjuB037793, BjuB042500, BjuO000072, BjuO009607, BjuO012213, BjuO013286, BjuA045130				0.364
2	laccase					BjuA020658, BjuB004937, BjuB008268, BjuB005077				0.06
3	probable myosin-binding protein					BjuA025814, BjuA044328, BjuB032424,				0.045
4	pentatricopeptide repeat-containing protein					BjuB011861, BjuB023093, BjuA014600				0.045
5	protein STRICTOSIDINE SYNTHASE					BjuA046554, BjuB043933, BjuB043934				0.045
6	protein IQ-DOMAIN					BjuA030400, BjuB005808, BjuB043429				0.045
7	scaffold					BjuO001393, BjuA033269				0.03
8	acyl-activating enzyme					BjuA012766				0.015
9	ubiquitin-conjugating enzyme					BjuA016889				0.015
10	allene oxide cyclase					BjuA024420				0.015
11	growth-regulating factor					BjuA025949				0.015
12	kinesin-like protein					BjuA046165				0.015
13	acyl-activating enzyme					BjuA012766				0.015
14	protein ACCUMULATION AND REPLICATION OF CHLOROPLASTS					BjuA029433				0.015
15	beta-hydroxysteroid-dehydrogenase/decarboxylase					BjuA036454				0.015
16	cysteine--tRNA ligase					BjuA037591				0.015
17	high affinity nitrate transporter					BjuA038775				0.015
18	NAC domain-containing protein					BjuB013022				0.015
19	alpha-amylase					BjuB013434				0.015
20	WUSCHEL-related homeobox					BjuB016205				0.015
21	protein CHROMATIN REMODELING					BjuB026655				0.015
22	protein NRT1/ PTR FAMILY					BjuB031298				0.015
23	protein REVEILLE					BjuB041155				0.015
24	dolichyl-diphosphooligosaccharide--protein glycosyltransferase subunit					BjuB044961				0.015
25	L-gulonolactone oxidase					BjuB047728				0.015
26	patellin-6-like					BjuB044747				0.015

## Sheet: miRNA395b
Functional annotation and classification of miRNA395b target gene
	Functional annotation of target genes					Target gene number				Percentage
1	sulfate transporter					BjuA034958, BjuA044664, BjuB036187, BjuA041832, BjuB015105				0.17
2	uncharacterized					BjuA016379, BjuB021801, BjuB026321, BjuO013286				0.138
3	ATP sulfurylase					BjuA025085, BjuB036839, BjuO000072				0.103
4	receptor-like protein kinase FERONIA					BjuA007841, BjuB040983				0.069
5	myosin-11					BjuA035371, BjuB017880				0.069
6	LRR receptor-like serine/threonine-protein kinase					BjuA026226				0.034
7	dihydrolipoyl dehydrogenase					BjuA013629				0.034
8	allene oxide cyclase					BjuA024420				0.034
9	transcription factor SCREAM2					BjuA031006				0.034
10	carotenoid 9,10(9',10')-cleavage dioxygenase					BjuA036565				0.034
11	GRIP and coiled-coil domain-containing protein					BjuB017875				0.034
12	patellin					BjuB044747				0.034
13	protein SMAX1					BjuO005942				0.034
14	protein EARLY-RESPONSIVE TO DEHYDRATION					BjuA005143				0.034
15	senescence/dehydration-associated protein					BjuB044129				0.034

## Sheet: miRNA396a
Functional annotation and classification of miRNA396a target gene
	Functional annotation of target genes					Target gene number				Percentage
1	growth-regulating factor					BjuA002827, BjuA004153, BjuA006930, BjuA010334, BjuA010907, BjuA012354, BjuA014275, BjuA014978, BjuA017490, BjuA018964, BjuA026469, BjuA035496, BjuA042567, BjuA045832, BjuB014214, BjuB016306, BjuB022591, BjuB038542, BjuB040835, BjuB041266, BjuB046362, BjuB048809, BjuO002519, BjuO007001				0.22
2	scaffold					BjuA001326, BjuA028728, BjuA036049, BjuA042469, BjuB010920, BjuB025332, BjuB029408, BjuB034808, BjuB035132, BjuB045561				0.092
3	uncharacterized					BjuA000076, BjuA014623, BjuA015431, BjuA027684, BjuA034695, BjuB003929, BjuB028870, BjuB043961				0.073
4	pentatricopeptide repeat-containing protein					BjuA000354, BjuA046214, BjuB020412, BjuB044641				0.037
5	precursor of CEP14					BjuB032536, BjuA029907, BjuA043298, BjuB032951				0.037
6	DEAD-box ATP-dependent RNA helicase					BjuA015146, BjuA023766, BjuA031955, BjuB037958				0.037
7	transcription factor					BjuB011056, BjuB012626, BjuO004923				0.028
8	serine/threonine-protein kinase					BjuA016631, BjuA038354, BjuB021794				0.028
9	F-box/kelch-repeat protein					BjuA044949, BjuB023054, BjuO001793				0.028
10	protein FLUORESCENT IN BLUE LIGHT					BjuB008800, BjuA038919, BjuB023879				0.028
11	glutamyl-tRNA reductase					BjuB028172, BjuA033558				0.018
12	alkane hydroxylase					BjuA033579, BjuB028059				0.018
13	exocyst complex component					BjuA045897, BjuA021349				0.018
14	thioredoxin					BjuA042265, BjuB037801				0.018
15	WEB family protein					BjuA042690, BjuB023841				0.018
16	small glutamine-rich tetratricopeptide repeat-containing protein					BjuA008779, BjuB000406				0.018
17	calmodulin-binding protein					BjuB043048, BjuA015123				0.018
18	assimilatory sulfite reductase					BjuA012034				0.009
19	transcription initiation factor					BjuB007135				0.009
20	UDP-glycosyltransferase					BjuB027719				0.009
21	ubiquitin-conjugating enzyme					BjuA020330				0.009
22	agamous-like MADS-box protein					BjuB040354				0.009
23	protein PLANT CADMIUM RESISTANCE					BjuA017308				0.009
24	mitochondrial import inner membrane translocase subunit					BjuA024257				0.009
25	serine/threonine-protein phosphatase 6 regulatory subunit					BjuB021794				0.009
26	LRR receptor-like serine/threonine-protein kinase					BjuA038354				0.009
27	disease resistance-like protein					BjuA002961				0.009
28	(R)-specific enoyl-CoA hydratase					BjuA009423				0.009
29	phospholipase					BjuA013582				0.009
30	pectinesterase					BjuA017611				0.009
31	ribonuclease					BjuA022981				0.009
32	ATP-citrate synthase alpha chain protein					BjuA033443				0.009
33	mechanosensitive ion channel protein					BjuA044868				0.009
34	CDT1-like protein					BjuB026437				0.009
35	agamous-like MADS-box protein					BjuA040354				0.009
36	oil body-associated protein					BjuB029442				0.009
37	FRIGIDA-like protein					BjuO005847				0.009
38	eukaryotic translation initiation factor					BjuA027465				0.009
39	helicase DDB					BjuA031862				0.009
40	chalcone--flavonone isomerase					BjuA039948				0.009
41	malate synthase					BjuA040877				0.009
42	acetyl-coenzyme A carboxylase carboxyl transferase subunit					BjuA042869				0.009
43	ervatamin					BjuB021951				0.009
44	myosin heavy chain					BjuB037945				0.009
45	scarecrow					BjuA016395				0.009
46	autophagy-related protein					BjuA029018				0.009

## Sheet: miRNA396b
Functional annotation and classification of miRNA396b target gene
	Functional annotation of target genes					Target gene number				Percentage
1	growth-regulating factor					BjuA002827、BjuA004153、BjuA006930、BjuA010334、BjuA010907、BjuA012354、BjuA014275、BjuA014978、BjuA017490、BjuA018964、BjuA026469、BjuA035496、BjuA042567、BjuA045832、BjuB014214、BjuB016306、BjuB022591、BjuB038542、BjuB040835、BjuB041266、BjuB046362、BjuB048809、BjuO002519、BjuO007001、				0.198
2	scaffold					BjuA001326、BjuA028728、BjuA033772、BjuA036049、BjuA042469、BjuB010920、BjuB025332、BjuB029408、BjuB034808、BjuB035132、BjuB045561				0.09
3	uncharacterized					BjuA000076、BjuA014623、BjuA015431、BjuA027684、BjuA034695、BjuB003929、BjuB028870、BjuB043961				0.066
4	serine/threonine-protein phosphatase					BjuA021544、BjuA031241、BjuB021794、BjuB021795、BjuB033447				0.041
5	DEAD-box ATP-dependent RNA helicase					BjuA015146、BjuA023766、BjuA031955、BjuB037958				0.033
6	precursor of CEP14					BjuB032536、BjuA029907、BjuA043298、BjuB032951				0.033
7	pentatricopeptide repeat-containing protein					BjuA000354、BjuA046214、BjuB020412、BjuB044641				0.033
8	MADS-box protein					BjuA004193、BjuA012336、BjuA040354				0.025
9	protein FLUORESCENT IN BLUE LIGHT					BjuA038919、BjuB008800、BjuB023879				0.025
10	transaldolase					BjuA039308、BjuA041193、BjuB035978				0.025
11	Unknown					BjuA037126、BjuA045193、BjuB048465				0.025
12	transcription factor					BjuB011056、BjuB012626				0.017
13	calmodulin-binding protein					BjuA015123、BjuB043048				0.017
14	CHD3-type chromatin-remodeling factor					BjuO009820、BjuA036558				0.017
15	alkane hydroxylase					BjuA033579、BjuB028059				0.017
16	WEB family protein					BjuA042690、BjuB023841				0.017
17	thioredoxin					BjuA042265、BjuB037801				0.017
18	exocyst complex component					BjuA045897、BjuA021349				0.017
19	small glutamine-rich tetratricopeptide repeat-containing protein					BjuA008779、BjuB000406				0.017
20	serine/threonine-protein kinase					BjuA016631				0.008
21	(R)-specific enoyl-CoA hydratase					BjuA009423				0.008
22	LRR receptor-like serine/threonine-protein kinase					BjuA038354				0.008
23	protein PLANT CADMIUM RESISTANCE					BjuA017308				0.008
24	pectinesterase					BjuA017611				0.008
25	ubiquitin-conjugating enzyme					BjuA020330				0.008
26	disease resistance-like protein					BjuA002961				0.008
27	phospholipase					BjuA013582				0.008
28	ribonuclease					BjuA022981				0.008
29	mitochondrial import inner membrane translocase subunit					BjuA024257				0.008
30	eukaryotic translation initiation factor					BjuA027465				0.008
31	autophagy-related protein					BjuA029018				0.008
32	helicase DDB					BjuA031862				0.008
33	ATP-citrate synthase alpha chain protein					BjuA033443				0.008
34	chalcone--flavonone isomerase					BjuA039948				0.008
35	malate synthase					BjuA040877				0.008
36	CDT1-like protein					BjuB026437				0.008
37	oil body-associated protein					BjuB029442				0.008
38	FRIGIDA-like protein					BjuO005847				0.008
39	transcription initiation factor					BjuB007135				0.008
40	UDP-glycosyltransferase					BjuB027719				0.008
41	transcription factor					BjuB033339				0.008
42	agamous-like MADS-box protein					BjuB040354				0.008
43	F-box/kelch-repeat protein					BjuA044949				0.008
44	acetyl-coenzyme A carboxylase carboxyl transferase					BjuA042869				0.008
45	mechanosensitive ion channel protein					BjuA044868				0.008
46	zinc finger BED domain-containing protein					BjuB003500				0.008
47	FBD-associated F-box protein					BjuO001793				0.008
48	3-epi-6-deoxocathasterone 23-monooxygenase					BjuA040736				0.008
